# Supplementary material for: Healthy Pills: A Physical Activity and Meditation Program to Enhance Mental Health and Well-Being in Spanish University Students
Source: Behav Sci (Basel). 2025 Apr 18;15(4):549. doi: 10.3390/bs15040549 (PMC12024086; doi:10.3390/bs15040549)
Supplement: Supplementary file 1 [file behavsci-15-00549-s001.zip]

Archive with 1 entries (1 files):
- behavsci-3515482-supplementary.pdf
